# Supplementary material for: A hybrid, effectiveness-implementation research study protocol targeting antenatal care providers to provide female genital mutilation prevention and care services in Guinea, Kenya and Somalia
Source: BMC Health Serv Res. 2021 Feb 1;21:109. doi: 10.1186/s12913-021-06097-w (PMC7848669; doi:10.1186/s12913-021-06097-w)
Supplement: Supplementary file 1 — Additional file 1. Study tools and in-depth interview guides and consent model form. [file 12913_2021_6097_MOESM1_ESM.zip]

Archive with 8 entries (7 files):
- Supplementary File 1/
- __MACOSX/._Supplementary File 1
- Supplementary File 1/consent forms MODEL FORM.docx
- __MACOSX/Supplementary File 1/._consent forms MODEL FORM.docx
- Supplementary File 1/A65933DatForms_Tools_V1.0_24Feb2020.pdf
- __MACOSX/Supplementary File 1/._A65933DatForms_Tools_V1.0_24Feb2020.pdf
- Supplementary File 1/A65933DatForms_Interviews_V1.0_24Feb2020.pdf
- __MACOSX/Supplementary File 1/._A65933DatForms_Interviews_V1.0_24Feb2020.pdf
