# Supplementary material for: A hybrid, effectiveness-implementation research study protocol targeting antenatal care providers to provide female genital mutilation prevention and care services in Guinea, Kenya and Somalia
Source: BMC Health Serv Res. 2021 Feb 1;21:109. doi: 10.1186/s12913-021-06097-w (PMC7848669; doi:10.1186/s12913-021-06097-w)
Supplement: Supplementary file 2 — Additional file 2. Ethical approvals for study from WHO and in-country institutional review boards for Guinea, Kenya and Somalia. [file 12913_2021_6097_MOESM2_ESM.zip]

Archive with 10 entries (9 files):
- Supplementary File 2/
- __MACOSX/._Supplementary File 2
- Supplementary File 2/Guinea- Accord Comite Ethique.pdf
- __MACOSX/Supplementary File 2/._Guinea- Accord Comite Ethique.pdf
- Supplementary File 2/Somalila-ERC approval.pdf
- __MACOSX/Supplementary File 2/._Somalila-ERC approval.pdf
- Supplementary File 2/Kenya - APPROVAL LETTER ERC.pdf
- __MACOSX/Supplementary File 2/._Kenya - APPROVAL LETTER ERC.pdf
- Supplementary File 2/WHO-HQ-ERCapproval.pdf
- __MACOSX/Supplementary File 2/._WHO-HQ-ERCapproval.pdf
